# Supplementary material for: House Dust Mite Induces Bone Marrow IL-33-Responsive ILC2s and TH Cells
Source: Int J Mol Sci. 2020 May 26;21(11):3751. doi: 10.3390/ijms21113751 (PMC7312993; doi:10.3390/ijms21113751)
Supplement: Supplementary file 1 [file ijms-21-03751-s001.zip]

Archive with 3 entries (3 files):
- Figure S1 new.jpg
- Figure S1_figure legend only.docx
- Table S1.pdf
